# Supplementary material for: Improving the Integration between Palliative Radiotherapy and Supportive Care: A Narrative Review
Source: Curr Oncol. 2022 Oct 19;29(10):7932–42. doi: 10.3390/curroncol29100627 (PMC9601168; doi:10.3390/curroncol29100627)
Supplement: Supplementary file 1 [file curroncol-29-00627-s001.zip]

Archive with 1 entries (1 files):
- curroncol-1928244-supplementary.pdf
